# Supplementary material for: Molecular constituents of the extracellular matrix in rat liver mounting a hepatic progenitor cell response for tissue repair
Source: Fibrogenesis Tissue Repair. 2013 Dec 20;6:21. doi: 10.1186/1755-1536-6-21 (PMC3892118; doi:10.1186/1755-1536-6-21)
Supplement: Additional file 1 — Table of genes encoding ECM constituents differentially expressed among classes in a first tier or second tier of defense using the PHx and AAF/PHx protocols as model systems. The analysis of differentially modulated genes was performed using BRB-ArrayTools Version 4.3.1 developed by Dr. Richard Simon and the BRB-ArrayTools Development Team. Genes showing signal intensities over 75 were defined to be differentially modulated if they were up- or down-regulated with a P value below 0.01 (Students t test) and a false discovery rate (FDR) < 5% when comparing control vs. PHx rats at days 1, 5, and 9 or AAF/PHx rats at days 1, 5, and 9. [file 1755-1536-6-21-S1.xlsx]

## Sheet: AAF_PHx_WT 01_
Additional file 1
PANEL A: Genes encoding ECM constituents differentially expressed among classes in a first tier of defense using the PHx protocol as model system:
Total number of genes significant at the nominal 0.01 level of the univariate test: 3416
Global test: probability of getting at least 3416 genes significant by chance (at the 0.01 level) if there are no real differences between the classes: 0
Sorted by p-value of the univariate test.
Permutation p-values for significant genes were computed based on 10000 random permutations
The 'Pairwise significant' column shows pairs of classes with significantly different gene expression at alpha = 0.01 . Class labels in a pair are ordered (ascending) by their averaged gene expression.
Class 1: PHx day 1; Class 2: PHx day 5; Class 3: PHx day 9; Class 4: Ctrl.
Parametric p-value	FDR	Permutation p-value	Geom mean of intensities PHx day 1	Geom mean of intensities PHx day 5	Geom mean of intensities PHx day 9	Geom mean of intensities Ctrl	UniqueID	Symbol	Pairwise significant
5e-06	0.000584	< 1e-07	395.15	670.76	578.27	335.04	GI_62663699-S	Nid1	(1, 2), (1, 3), (4, 2), (4, 3)
1.07e-05	0.000884	< 1e-07	794.05	5319.07	3734.91	2311.75	GI_62652431-S	Col14a1_predicted	(1, 2), (1, 3), (1, 4), (4, 2)
2.25e-05	0.00135	0.0119	16361.2	3153.46	3635.74	3844.41	GI_42476145-S	Pcna	(2, 1), (3, 1), (4, 1)
7.01e-05	0.00273	0.0019	263.85	1653.26	1022.07	1314.05	GI_56711253-S	Col3a1	(1, 2), (1, 3), (1, 4)
0.0001025	0.00333	0.012	17533.5	44497	39118.7	42328.1	GI_62638540-S	Plg	(1, 2), (1, 3), (1, 4)
0.0002525	0.00588	0.0001	5238.06	6032.83	7236.35	8011.52	GI_40018549-S	Spint2	(1, 3), (1, 4), (2, 4)
0.0003603	0.00723	< 1e-07	2111.88	6075.61	3747.01	2500.09	GI_6981573-S	Sparc	(1, 2), (1, 3), (4, 2)
0.0006127	0.0102	0.0073	219.87	396.61	351.19	407.81	GI_62638337-S	Lama2_predicted	(1, 2), (1, 3), (1, 4)
0.0007567	0.0117	0.0036	133.61	289.65	263.98	370.83	GI_6981141-S	Lamb2	(1, 2), (1, 3), (1, 4)
0.0009498	0.0135	0.0134	55500.4	56009.8	56959	70403.6	GI_51036654-S	Serpina1	(1, 4), (2, 4), (3, 4)
0.0010211	0.0141	0.0007	676.15	868.75	889.97	1131.26	GI_28461144-S	Agrn	(1, 3), (1, 4), (2, 4)
0.0012101	0.0158	0.0019	177.95	455.5	279.36	432.67	GI_8392982-S	Bgn	(1, 2), (1, 4)
0.0016713	0.0195	0.003	65.23	97.57	72.52	173.62	GI_62665824-S	Itgb2	(1, 4), (2, 4), (3, 4)
0.0018658	0.021	0.0005	2208.02	1284.62	1718.67	1801.01	GI_40254789-S	Sdc1	(2, 1), (2, 4)
0.0026085	0.0259	0.0028	35601.1	39228.2	26697.6	34337.1	GI_9506702-S	Fn1	(3, 1), (3, 2), (3, 4)
0.0037658	0.0328	0.0053	85.79	339.5	240.56	95.61	GI_55742708-S	Eln	(1, 2), (1, 3), (4, 2)
0.0040832	0.0347	0.0037	14600.1	20184.5	17414.2	20715.5	GI_58865361-A	Serpinf2	(1, 2), (1, 4)
0.0042169	0.0355	0.0049	11863.2	13766.8	16552.5	19809.7	GI_47575851-S	Sdc2	(1, 3), (1, 4), (2, 4)
0.0050719	0.0401	0.0021	799.76	2807.98	1368.47	1257.47	GI_54020663-S	Dcn	(1, 2), (4, 2)
0.0064318	0.0468	0.0057	267.01	171.61	91.11	135.02	GI_62659496-S	Lamc1	(3, 1)
PANEL B: Genes encoding ECM constituents differentially expressed among classes in a second tier of defense using the AAF/PHx protocol as model system:
Total number of genes significant at the nominal 0.01 level of the univariate test: 4653
Global test: probability of getting at least 4653 genes significant by chance (at the 0.01 level) if there are no real differences between the classes: 0
Sorted by p-value of the univariate test.
Permutation p-values for significant genes were computed based on 10000 random permutations
The 'Pairwise significant' column shows pairs of classes with significantly different gene expression at alpha = 0.01 . Class labels in a pair are ordered (ascending) by their averaged gene expression.
Class 1: AAF/PHx day 1; Class 2: AAF/PHx day 5; Class 3: AAF/PHx day 9; Class 4: Ctrl.
Parametric p-value	FDR	Permutation p-value	Geom mean of intensities AAF/PHx day 1	Geom mean of intensities AAF/PHx day 5	Geom mean of intensities AAF/PHx day 9	Geom mean of intensities Ctrl	UniqueID	Symbol	Pairwise significant
1.5e-06	0.00052	< 1e-07	1227.09	3456.8	4303.14	2311.75	GI_62652431-S	Col14a1_predicted	(1, 2), (1, 3), (1, 4), (4, 2), (4, 3)
2e-06	0.000581	< 1e-07	846.66	2180.04	3150.06	1314.06	GI_56711253-S	Col3a1	(1, 2), (1, 3), (1, 4), (2, 3), (4, 2), (4, 3)
3.1e-06	0.000704	< 1e-07	352.72	621.05	929.27	432.68	GI_8392982-S	Bgn	(1, 2), (1, 3), (2, 3), (4, 2), (4, 3)
4.7e-06	0.000794	< 1e-07	499.68	1251.01	2685.14	822.45	GI_62661057-S	Nid2	(1, 2), (1, 3), (1, 4), (2, 3), (4, 2), (4, 3)
5.9e-06	0.000794	< 1e-07	4176.15	5884.21	12849.2	3164.67	GI_33285446-S	Gja1	(1, 3), (2, 3), (4, 2), (4, 3)
1.54e-05	0.00122	< 1e-07	1620.9	3660.29	18013.2	2482.8	GI_6978470-S	Afp	(1, 2), (1, 3), (2, 3), (4, 3)
2.29e-05	0.00145	< 1e-07	872.48	1175.14	1384.4	726.27	GI_62650417-S	Emilin1_predicted	(1, 2), (1, 3), (4, 2), (4, 3)
2.57e-05	0.00148	< 1e-07	274.52	448.03	581.38	370.83	GI_6981141-S	Lamb2	(1, 2), (1, 3), (1, 4), (2, 3), (4, 3)
3.29e-05	0.00162	0.0008	720.52	1075.74	2775.77	606.16	GI_62650566-S	Lamb1_predicted	(1, 3), (2, 3), (4, 2), (4, 3)
3.95e-05	0.00175	0.0013	33.78	108.72	161.13	30.96	GI_62649736-S	Col16a1	(1, 2), (1, 3), (4, 2), (4, 3)
4.24e-05	0.00179	0.0018	20714.1	23839.8	19102.1	42328.1	GI_62638540-S	Plg	(1, 4), (2, 4), (3, 4)
5.29e-05	0.00201	0.001	758.41	1706.45	6175.29	1138.7	GI_25742697-S	Tacstd1	(1, 2), (1, 3), (2, 3), (4, 3)
5.4e-05	0.00202	0.0028	61.44	103.39	362.62	69.19	GI_51948493-S	Itgb6	(1, 3), (2, 3), (4, 3)
5.46e-05	0.00202	0.0007	2492.26	4237.19	7125.79	2500.09	GI_6981573-S	Sparc	(1, 2), (1, 3), (2, 3), (4, 2), (4, 3)
5.61e-05	0.00204	0.0013	3665.79	4013.8	4585.93	2150.36	GI_8393635-S	Itgb1	(4, 1), (4, 2), (4, 3)
5.92e-05	0.00212	0.0009	79.3	87.75	134.31	15	GI_16758395-S	Mmp23	(4, 1), (4, 2), (4, 3)
7.33e-05	0.00231	< 1e-07	1480	2202.97	3332.63	846.43	GI_62662986-S	Col4a1	(1, 3), (4, 1), (4, 2), (4, 3)
7.95e-05	0.00243	0.0007	68.75	319.12	1327.72	65.63	GI_11120697-S	Prom1	(1, 2), (1, 3), (2, 3), (4, 2), (4, 3)
9.18e-05	0.00262	0.0005	4831.96	5675.55	7653.09	8011.52	GI_40018549-S	Spint2	(1, 3), (1, 4), (2, 3), (2, 4)
9.25e-05	0.00264	0.0001	194.26	438.21	714.34	297.45	GI_6980975-S	Gpc3	(1, 2), (1, 3), (2, 3), (4, 3)
0.0001125	0.00294	0.001	476.96	1692.76	6941.4	665.18	GI_52138587-S	Cd24	(1, 2), (1, 3), (2, 3), (4, 3)
0.000114	0.00295	< 1e-07	1221.37	1719.47	2636.87	730.91	GI_62655016-S	Col5a2	(1, 3), (4, 1), (4, 2), (4, 3)
0.0001432	0.00336	0.0007	195.89	730.85	2883.04	138.71	GI_62641470-S	Dmbt1	(1, 2), (1, 3), (2, 3), (4, 2), (4, 3)
0.0001451	0.00338	0.0016	4698.01	4842.76	3966.75	7047.4	GI_8393559-S	Hpn	(1, 4), (2, 4), (3, 4)
0.0001824	0.00376	0.0002	5680.89	7997.27	15578.2	3648.52	GI_14389298-S	Vim	(1, 3), (2, 3), (4, 2), (4, 3)
0.0001954	0.00388	0.0049	125.3	117.65	154.09	30.67	GI_62660996	Plau	(4, 1), (4, 2), (4, 3)
0.0002131	0.00404	0.0003	126.12	255.45	648.95	84.75	GI_31377480-S	St14	(1, 3), (2, 3), (4, 2), (4, 3)
0.0002198	0.00409	0.0004	7171.61	15750.1	26606.4	6679.85	GI_16758079-S	Col1a2	(1, 2), (1, 3), (4, 2), (4, 3)
0.0002902	0.00474	0.0004	1092.49	1644.66	2137.94	1140.83	GI_62665832-S	Col6a1_predicted	(1, 2), (1, 3), (4, 2), (4, 3)
0.0002909	0.00475	0.0007	707.67	892.8	1353.36	335.03	GI_62663699-S	Nid1	(1, 3), (4, 1), (4, 2), (4, 3)
0.0003558	0.00531	< 1e-07	160.13	364.76	454.8	241.32	GI_62645321-S	Itga4_mapped	(1, 2), (1, 3), (4, 3)
0.0003703	0.00538	0.0016	200.69	297.4	380.72	173.62	GI_62665824-S	Itgb2	(1, 2), (1, 3), (4, 2), (4, 3)
0.0003979	0.0056	0.0026	759.36	1279.47	3570.5	625.09	GI_42409518-S	Krt19	(1, 3), (2, 3), (4, 3)
0.0005996	0.00722	0.0001	178.7	120.97	137.3	239.47	GI_57528940-S	Itga7	(2, 1), (2, 4), (3, 4)
0.0006713	0.00773	0.0099	9373.06	9065.78	10268.6	4834.35	GI_13591994-S	Mmp14	(4, 1), (4, 2), (4, 3)
0.0007333	0.00814	0.0025	864.81	1184.92	2042.46	1131.25	GI_28461144-S	Agrn	(1, 3), (2, 3), (4, 3)
0.0007487	0.00826	0.0015	751.26	1305.55	1892.55	753.28	GI_19745165-S	Col5a1	(1, 2), (1, 3), (4, 2), (4, 3)
0.0008476	0.00891	0.0001	12.69	59.66	349.18	2.6	GI_62646515-S	Col9a3_predicted	(1, 3), (4, 2), (4, 3)
0.0008801	0.00914	0.0015	700.84	1568.54	3110.46	998.16	GI_62641485-A	Gstp1	(1, 2), (1, 3), (4, 3)
0.0009056	0.00928	0.0029	1772.98	3096.87	8954.13	1420.72	GI_11560084-S	Ctgf	(1, 3), (2, 3), (4, 3)
0.0011041	0.0105	0.0016	166.59	282.66	435.54	147.38	GI_13929177-S	Fbn1	(1, 3), (4, 2), (4, 3)
0.0012987	0.0116	0.0028	2097.17	4237.52	8067.7	2095.62	GI_62655387-S	Col6a3_predicted	(1, 3), (4, 3)
0.0015558	0.013	0.0021	3200.58	3122.49	1225.12	9728.32	GI_6981133-S	Klkb1	(1, 4), (2, 4), (3, 4)
0.0016927	0.0137	0.013	3955.36	3190.06	3317.91	965.7	GI_16758665-S	Timp1	(4, 1), (4, 2), (4, 3)
0.0020676	0.0156	0.0014	17100.5	13923	7813.42	20715.5	GI_58865361-A	Serpinf2	(3, 1), (3, 2), (3, 4)
0.0024161	0.0174	0.0086	46.62	47.53	820.34	17.77	GI_16758851-S	Mmp12	(1, 3), (2, 3), (4, 3)
0.0024357	0.0174	0.0037	46931.7	39173.8	34008.1	34337.1	GI_9506702-S	Fn1	(3, 1), (4, 1)
0.0024623	0.0175	0.0015	586.76	489.03	286.03	366.57	GI_62651655-S	Mmp19_predicted	(3, 1), (4, 1), (3, 2)
0.0025676	0.018	< 1e-07	243.09	323.53	284.5	132.97	GI_8393525-S	Hgf	(4, 1), (4, 2), (4, 3)
0.0025919	0.0181	0.0069	84.81	116.32	123.64	38.45	GI_62653116-S	Itgb7	(4, 1), (4, 2), (4, 3)
0.0029228	0.0196	0.0045	7.89	99.89	1360.62	23.64	GI_62651008-A	Dlk1
0.0054838	0.0304	0.0104	1264.2	1596.25	1303.25	168.68	GI_62646499-S	Lama5	(4, 1), (4, 2), (4, 3)
0.0060876	0.0327	0.0085	12035.2	13203.4	11149.7	19809.7	GI_47575851-S	Sdc2	(1, 4), (2, 4), (3, 4)
0.0063549	0.0338	0.0016	357.22	259.3	290.21	135.02	GI_62659496-S	Lamc1	(4, 1), (4, 3)
0.0079689	0.04	0.0148	250.06	299.87	510.6	153.3	GI_62657772-S	Col8a1_predicted	(4, 3)
0.008337	0.0412	0.0065	149.36	175.97	259.38	131	GI_6981107-S	Itgb4	(1, 3), (4, 3)
BRB-ArrayTools Version: 4.3.1 - Stable (June 2013)
Project annotated by SOURCE (source.stanford.edu), searched by gene identifier: Symbol, on 20-09-2013 14:50:12
